# Supplementary material for: Factors contributing to tourism demand at major Japanese hot springs
Source: PLoS One. 2022 Sep 15;17(9):e0274681. doi: 10.1371/journal.pone.0274681 (PMC9477256; doi:10.1371/journal.pone.0274681)
Supplement: S2 File — (CSV) [file pone.0274681.s002.csv]

order	destination	tax	ryokan.hotels	quality	reg.dummy	nat	cul	time.tokyo	time.osaka	time.city	lang
1	hakone	683722000	197	63.84976526	1	3	7	46	161	28
2	atami	439575000	127	18.95424837	0	0	2	42	139	24	2
3	jozankei	408322000	19	46.22222222	0	2	14	215	224	58	4
4	kinugawanikkoyumoto	384695000	229	33.60995851	1	16	10	126	279	94	3
5	ito	353199000	279	30.47945205	0	1	0	65	162	47	4
6	arima	277245000	38	34.94623656	0	1	15	116	36	23	4
7	beppu	320640000	165	37.28813559	1	0	0	156	121	90	5
8	okuhidaonsenkyo	245935000	246	41.97080292	1	5	8	326	278	227	11
9	yamashiro	233133000	70	41.42857143	0	0	4	133	148	124	4
10	kusatsu	196842000	12	45.71428571	0	1	0	142	295	118	4
11	yunokawa	203679000	123	36.15384615	0	1	9	125	134	88	7
12	ikaho	202124000	53	31.66666667	0	0	0	168	252	75	4
13	akiu	200177000	31	30	0	2	8	135	144	43	1
14	nasuonsenkyo	196005000	216	13.76146789	1	2	0	228	274	95	3
15	noboribetsu	187171000	27	55.55555556	0	0	0	179	194	88	4
16	shirahama	190299000	91	28.08988764	0	3	1	96	142	142	4
17	toba	160260000	159	19.07514451	0	0	1	194	134	94	1
18	dougo	169810000	127	32.3943662	0	0	7	140	105	149	4
19	gero	169753000	76	35	0	0	0	197	148	97	4
20	akanko	157967000	67	20.51282051	0	5	3	251	296	200	3
21	shiobara	131677000	116	30	1	0	0	125	274	100	4
22	hamashima	131349000	124	20.74074074	0	2	1	248	184	148	4
23	isawa	127662000	70	24	0	0	1	138	238	103	0
24	kinosaki	129308000	257	22.54545455	0	2	3	278	134	141	1
25	minakami	123394000	127	30.37037037	1	5	0	117	270	93	3
26	syuzenzi	133236000	120	28	0	0	1	89	172	68	3
27	nyutoonsenkyo	117695000	66	22.85714286	1	4	1	222	258	98	1
28	wakura	122488000	87	19.78021978	0	0	1	206	218	194	1
29	kanzanzi	113612000	36	15.15151515	0	2	5	133	140	78	2
30	yunohama	120227000	106	22.31404959	1	1	4	173	233	260	1
31	kakouko	127268000	213	8.085106383	0	3	1	124	237	122	4
32	higashiizu	111465000	72	35.13513514	0	1	0	104	201	86	4
33	izaka	116131000	147	22.72727273	1	1	0	133	169	48	5
34	hanamakionsenkyo	105207000	54	35.71428571	0	0	0	174	106	70	4
35	echigoyuzawa	118963000	32	10.74380165	0	3	0	84	237	60	6
36	toyako	103154000	16	21.42857143	1	1	0	215	230	124	5
37	tamatsukuri	101770000	93	20.2020202	0	2	6	140	211	198	5
38	awara	102951000	36	34.21052632	0	0	0	136	124	100	4
39	higashiyama	109390000	66	24	0	0	5	187	340	130	4
40	iwakiyumoto	98301000	162	11.9047619	0	0	3	133	286	141	4
41	kirishimaonsenkyo	96851000	94	31.73076923	1	1	1	161	147	164	4
42	yuhuin	134485000	135	40.38461538	0	1	0	171	136	119	0
43	ogoto	99701000	75	23.68421053	0	1	13	159	36	22	6
44	manza	100499000	73	14.86486486	0	5	1	189	340	163	1
45	izunakgaoka	92391000	51	39.65517241	0	0	1	67	150	49	4
46	tsukioka	89424000	29	44.82758621	0	0	3	164	146	160	0
47	sounkyo	124460000	21	0	0	3	0	292	352	247	5
48	narukoonsenkyo	92565000	86	23.65591398	1	1	2	169	198	77	4
49	yugawara	99870000	74	31.3253012	0	0	0	48	145	30	1
50	yuda	79605000	56	26.66666667	0	1	4	162	132	42	5
51	nachikatsuura	66474000	28	37.5	0	2	2	191	224	214	1
52	ibusuki	84775000	38	30.76923077	0	2	1	231	201	155	0
53	kamisuwa	81897000	42	37.5	0	4	1	142	182	144	2
54	urayasu	70498000	17	35.29411765	0	0	7	145	96	45	3
55	tateshina	69680000	155	9.696969697	0	2	0	167	217	166	1
56	ureshino	69533000	38	52.5	0	0	1	212	163	93	0
57	yudanakashimaonsenkyo	69043000	213	30.27522936	1	3	0	143	286	119	1
58	togurakamiyamada	56625000	42	25	0	0	3	110	231	86	2
59	bandaiatami	60464000	108	19.64285714	0	1	0	115	158	58	0
60	kaike	59418000	63	30.43478261	0	1	1	127	189	176	0
61	unzen	52609000	49	40.38461538	0	2	0	248	213	182	4
62	utoro	58654000	24	30.76923077	0	7	0	262	307	211	1
63	senami	54601000	46	20.83333333	0	1	1	179	169	155	1
64	sumoto	56910000	41	22.44897959	0	0	0	232	79	68
65	zaou	54856000	98	29.09090909	1	2	3	179	175	101	0
66	marukoonsenkyo	43699000	165	13.25301205	1	1	4	187	228	177	5
67	kagoshima	66051000	110	32.03125	0	1	8	186	156	103	5
68	awadu	46511000	32	21.21212121	0	0	1	115	159	135	2
69	unaduki	43494000	29	32.25806452	0	1	1	168	215	191	2
70	misasa	45502000	26	56.52173913	0	0	1	158	204	191	4
71	tendo	48339000	28	40	0	1	0	193	146	72	0
72	tokachigawa	53362000	21	25	0	0	0	198	258	188	4
73	omachionsenkyo	46763000	69	6.41025641	0	6	3	224	220	169	4
74	sakakibara	36286000	46	17.39130435	0	0	3	168	111	68	1
75	hodakaonsenkyo	54829000	63	17.91044776	0	2	2	188	193	142	5
76	hirugami	44564000	27	48	0	2	0	213	162	111	4
77	kaminoyama	43091000	52	28.30188679	0	3	0	172	145	79	0
78	kurokawa	53918000	50	61.11111111	1	1	0	232	202	155	3
79	tougatta	37678000	37	37.83783784	0	1	0	172	183	62	1
80	yomo	38220000	54	45.28301887	0	1	0	152	305	128	2
81	yunoyama	38802000	19	63.63636364	0	0	0	156	107	56	0
82	asouchinomaki	43073000	50	18.18181818	0	2	1	205	175	115	4
83	kitayuzawa	33193000	21	20.83333333	1	0	0	232	247	141	0
84	dake	31697000	26	48.27586207	1	0	1	148	191	78	3
85	kofu	25644000	60	17.91044776	0	2	5	111	248	113	0
